# Supplementary material for: Enhanced Micro-Channeling System via Dissolving Microneedle to Improve Transdermal Serum Delivery for Various Clinical Skincare Treatments
Source: Pharmaceutics. 2022 Dec 14;14(12):2804. doi: 10.3390/pharmaceutics14122804 (PMC9781352; doi:10.3390/pharmaceutics14122804)
Supplement: Supplementary file 1 [file pharmaceutics-14-02804-s001.zip]

Archive with 1 entries (1 files):
- pharmaceutics-1981707-supplementary.pdf
